# Supplementary material for: Physiologically Based Pharmacokinetic (PBPK) Modeling of Clopidogrel and Its Four Relevant Metabolites for CYP2B6, CYP2C8, CYP2C19, and CYP3A4 Drug–Drug–Gene Interaction Predictions
Source: Pharmaceutics. 2022 Apr 22;14(5):915. doi: 10.3390/pharmaceutics14050915 (PMC9145019; doi:10.3390/pharmaceutics14050915)
Supplement: Supplementary file 1 [file pharmaceutics-14-00915-s001.zip]

Archive with 1 entries (1 files):
- pharmaceutics-1633046-supplementary.pdf
